# Supplementary material for: Prediction of Potential Suitable Areas and Priority Protection for Cupressus gigantea on the Tibetan Plateau
Source: Plants (Basel). 2024 Mar 20;13(6):896. doi: 10.3390/plants13060896 (PMC10974514; doi:10.3390/plants13060896)
Supplement: Supplementary file 1 [file plants-13-00896-s001.zip]

Archive with 1 entries (1 files):
- plants-2859972-supplementary.pdf
